# Supplementary material for: Maternal diabetes-mediated RORA suppression in mice contributes to autism-like offspring through inhibition of aromatase
Source: Commun Biol. 2022 Jan 13;5:51. doi: 10.1038/s42003-022-03005-8 (PMC8758718; doi:10.1038/s42003-022-03005-8)
Supplement: Supplementary file 3 — Supplementary Data 1 [file 42003_2022_3005_MOESM3_ESM.xls]

## Sheet: 1c
	RORA	CYP19A1	SOD2
LG(4d)+LG(4d)/CTL	100	100.25	100	5.88784	7.04154	7.48331						RORA	CYP19	SOD2
HG(4d)+LG(4d)/CTL	49.25	68	43	7.22842	8.44591	7.07107					LG(4d)+LG(4d)/CTL	100	100	100		0.729	1.729	2.729				0.729	1.729	2.729
HG(4d)+LG(4d)/↑RORA	172	111.25	86.25	8.04156	7.36546	10.5						106	108	108		0.729	1.729	2.729				0.729	1.729	2.729
LG(4d)+LG(4d)/shRORA	34	47.25	57	7.25718	7.5	7.65942						102	102	90		0.729	1.729	2.729				0.729	1.729	2.729
												92	91	102		0.729	1.729	2.729				0.729	1.729	2.729
																0.729	1.729	2.729				0.729	1.729	2.729
											Mean	100	100.25	100
											STDV	5.88784	7.04154	7.48331
											HG(4d)+LG(4d)/CTL	39	61	34		0.913	1.913	2.913				0.913	1.913	2.913
												51	72	42		0.913	1.913	2.913				0.913	1.913	2.913
												56	78	45		0.913	1.913	2.913				0.913	1.913	2.913
												51	61	51		0.913	1.913	2.913				0.913	1.913	2.913
																0.913	1.913	2.913				0.913	1.913	2.913
											Mean	49.25	68	43
											STDV	7.22842	8.44591	7.07107
											HG(4d)+LG(4d)/↑RORA	166	116	77		1.096	2.094	3.096				1.096	2.094	3.096
												165	119	101		1.096	2.094	3.096				1.096	2.094	3.096
												175	104	86		1.096	2.094	3.096				1.096	2.094	3.096
												182	106	81		1.096	2.094	3.096				1.096	2.094	3.096
																1.096	2.094	3.096				1.096	2.094	3.096
											Mean	172	111.25	86.25
											STDV	8.04156	7.36546	10.5
											LG(4d)+LG(4d)/shRORA	31	56	59		1.278	2.278	3.276				1.278	2.278	3.276
												27	41	51		1.278	2.278	3.276				1.278	2.278	3.276
												34	41	51		1.278	2.278	3.276				1.278	2.278	3.276
												44	51	67		1.278	2.278	3.276				1.278	2.278	3.276
																1.278	2.278	3.276				1.278	2.278	3.276
											Mean	34	47.25	57
											STDV	7.25718	7.5	7.65942

## Sheet: 1d
	RORA	CYP19	SOD2
LG(4d)+LG(4d)/CTL	99.8	100	100	8.37854	8.68907	8.74643				RORA	CYP19	SOD2
HG(4d)+LG(4d)/CTL	53.2	63.8	46.8	7.69415	8.49706	8.37854			LG(4d)+LG(4d)/CTL	100	100	100		100	100	100		0.729	1.732	2.732
HG(4d)+LG(4d)/↑RORA	158.2	108.8	92.2	9.65401	9.03881	8.40833				110	111	104		110	111	104		0.729	1.732	2.732
LG(4d)+LG(4d)/shRORA	38	46	52.8	8.77496	9.20326	9.1				91	106	89		91	106	89		0.729	1.732	2.732
										106	92	112		106	92	112		0.729	1.732	2.732
										92	91	95		92	91	95		0.729	1.732	2.732
									Mean	99.8	100	100		99.8	100	100
									STDV	8.37854	8.68907	8.74643		8.37854	8.68907	8.74643
									HG(4d)+LG(4d)/CTL	51	66	41		51	66	41		0.914	1.914	2.914
										44	52	51		44	52	51		0.914	1.914	2.914
										49	74	59		49	74	59		0.914	1.914	2.914
										59	59	38		59	59	38		0.914	1.914	2.914
										63	68	45		63	68	45		0.914	1.914	2.914
									Mean	53.2	63.8	46.8		53.2	63.8	46.8
									STDV	7.69415	8.49706	8.37854		7.69415	8.49706	8.37854
									HG(4d)+LG(4d)/↑RORA	161	111	85		161	111	85		1.094	2.094	3.096
										148	121	91		148	121	91		1.094	2.094	3.096
										160	110	104		160	110	104		1.094	2.094	3.096
										172	96	97		172	96	97		1.094	2.094	3.096
										150	106	84		150	106	84		1.094	2.094	3.096
									Mean	158.2	108.8	92.2		158.2	108.8	92.2
									STDV	9.65401	9.03881	8.40833		9.65401	9.03881	8.40833
									LG(4d)+LG(4d)/shRORA	48	41	41		48	41	41		1.279	2.277	3.279
										48	51	49		48	51	49		1.279	2.277	3.279
										28	59	66		28	59	66		1.279	2.277	3.279
										38	38	52		38	38	52		1.279	2.277	3.279
										28	41	56		28	41	56		1.279	2.277	3.279
									Mean	38	46	52.8		38	46	52.8
									STDV	10	8.77496	9.20326		10	8.77496	9.20326

## Sheet: 1f
LG(4d)+LG(4d)/CTL	21.4	5.3
HG(4d)+LG(4d)/CTL	45.6	5.9								LG(4d)+LG(4d)/CTL	14	0.728
HG(4d)+LG(4d)/↑RORA	24.8	4									21	0.728
LG(4d)+LG(4d)/shRORA	51.4	6.1									22	0.728
											29	0.728
											21	0.728
										Mean	21.4
										STDV	5.31977
										HG(4d)+LG(4d)/CTL	40	0.91
											47	0.91
											52	0.91
											50	0.91
											39	0.91
										Mean	45.6
										STDV	5.85662
										HG(4d)+LG(4d)/↑RORA	21	1.092
											29	1.092
											29	1.092
											21	1.092
											24	1.092
										Mean	24.8
										STDV	4.02492
										LG(4d)+LG(4d)/shRORA	56	1.275
											59	1.275
											46	1.275
											45	1.275
											51	1.275
										Mean	51.4
										STDV	6.10737

## Sheet: 1g
LG(4d)+LG(4d)/CTL	100.2	13.2							LG(4d)+LG(4d)/CTL	100	0.728
HG(4d)+LG(4d)/CTL	159.4	10.9								123	0.728
HG(4d)+LG(4d)/↑RORA	112.2	12.8								94	0.728
LG(4d)+LG(4d)/shRORA	181	10.2								92	0.728
										92	0.728
									Mean	100.2
									STDV	13.1605
									HG(4d)+LG(4d)/CTL	142	0.91
										164	0.91
										171	0.91
										157	0.91
										163	0.91
									Mean	159.4
									STDV	10.9225
									HG(4d)+LG(4d)/↑RORA	102	1.092
										124	1.092
										124	1.092
										96	1.092
										115	1.092
									Mean	112.2
									STDV	12.775
									LG(4d)+LG(4d)/shRORA	191	1.274
										174	1.274
										181	1.274
										168	1.274
										191	1.274
									Mean	181
									STDV	10.2225

## Sheet: 2e
	Pit1	GR	Oct3/4	NF1	C/EBPα
LG(4d)+LG(4d)/CTL	100	100.25	100	100.25	100	9.89949	8.18026	10.6771	10.2754	10.6771
HG(4d)+LG(4d)/CTL	93.75	112	56	92	105	10.0125	9.96661	10.8934	9.55685	10.8934
HG(4d)+LG(4d)/↑SOD2	112	96	108	115	92	10.5515	10.8012	10.6145	10	9.76388
													Pit1	GR	Oct3/4	NF1	C/EBPα
												LG(4d)+LG(4d)/CTL	100	100	100	100	100		0.777	1.778	2.777	3.777	4.777
													102	89	115	87	85		0.777	1.778	2.777	3.777	4.777
													87	104	91	102	106		0.777	1.778	2.777	3.777	4.777
													111	108	94	112	109		0.777	1.778	2.777	3.777	4.777
												Mean	100	100.25	100	100.25	100
												STDV	9.89949	8.18026	10.6771	10.2754	10.6771
												HG(4d)+LG(4d)/CTL	82	119	41	88	108		1.002	2.004	3	4	5.004
													96	122	55	81	118		1.002	2.004	3	4	5.004
													91	105	63	96	102		1.002	2.004	3	4	5.004
													106	102	65	103	92		1.002	2.004	3	4	5.004
												Mean	93.75	112	56	92	105
												STDV	10.0125	9.96661	10.8934	9.55685	10.8934
												HG(4d)+LG(4d)/↑SOD2	98	89	123	128	84		1.226	2.226	3.229	4.228	5.228
													116	85	105	116	87		1.226	2.226	3.229	4.228	5.228
													123	102	98	104	91		1.226	2.226	3.229	4.228	5.228
													111	108	106	112	106		1.226	2.226	3.229	4.228	5.228
												Mean	112	96	108	115	92
												STDV	10.5515	10.8012	10.6145	10	9.76388

## Sheet: 2f
	H3K9me2	H3K9me3	H3K27me2	H3K27me3
LG(4d)+LG(4d)/CTL	100	100	100	100	11.7757	12.9615	10.7083	11.7757
HG(4d)+LG(4d)/CTL	109.25	178	115.75	92	11.3248	12.4365	11.4419	11.2842
HG(4d)+LG(4d)/↑SOD2	113	106	102.25	108.75	13.6382	12.1929	12.2848	12.5797
												H3K9me2	H3K9me3	H3K27me2	H3K27me3
											LG(4d)+LG(4d)/CTL	100	100	100	100		0.775	1.775	2.775	3.777
												96	106	88	116		0.775	1.775	2.775	3.777
												88	112	98	88		0.775	1.775	2.775	3.777
												116	82	114	96		0.775	1.775	2.775	3.777
																	0.775	1.775	2.775	3.777
											Mean	100	100	100	100
											STDV	11.7757	12.9615	10.7083	11.7757
											HG(4d)+LG(4d)/CTL	95	192	130	85		1	2.001	3	4
												106	164	116	96		1	2.001	3	4
												121	184+H18	102	106		1	2.001	3	4
												115	172	115	81		1	2.001	3	4
																	1	2.001	3	4
											Mean	109.25	176	115.75	92
											STDV	11.3248	14.4222	11.4419	11.2842
											HG(4d)+LG(4d)/↑SOD2	101	89	114	108		1.228	2.227	3.228	4.228
												116	108	106	105		1.228	2.227	3.228	4.228
												131	118	85	126		1.228	2.227	3.228	4.228
												104	109	104	96		1.228	2.227	3.228	4.228
																	1.228	2.227	3.228	4.228
											Mean	113	106	102.25	108.75
											STDV	13.6382	12.1929	12.2848	12.5797

## Sheet: 2g
	Oct3/4	RORA	CYP19A1
LG(4d)+LG(4d)/CTL	99.75	100	99.75	10.6575	10.0333	9.81071						Oct3/4	RORA	CYP19
HG(4d)+LG(4d)/CTL	106	45.75	61	11.0454	9.97914	10.7083					LG(4d)+LG(4d)/CTL	100	100	100
HG(4d)+LG(4d)/↑Oct3/4	215	112.75	92	11.804	11.1766	10.8012						104	91	88		0.729	1.729	2.729
LG(4d)+LG(4d)/shOct3/4	20.75	61.25	52.75	7.41058	10.3401	9.91211						110	95	99		0.729	1.729	2.729
												85	114	112		0.729	1.729	2.729
																0.729	1.729	2.729
											Mean	99.75	100	99.75		0.729	1.729	2.729
											STDV	10.6575	10.0333	9.81071
											HG(4d)+LG(4d)/CTL	115	41	55
												116	35	49		0.913	1.912	2.913
												98	49	69		0.913	1.912	2.913
												95	58	71		0.913	1.912	2.913
																0.913	1.912	2.913
											Mean	106	45.75	61		0.913	1.912	2.913
											STDV	11.0454	9.97914	10.7083
											HG(4d)+LG(4d)/↑Oct3/4	225	98	84
												208	124	95		1.097	2.096	3.096
												202	111	106		1.097	2.096	3.096
												225	118	83		1.097	2.096	3.096
																1.097	2.096	3.096
											Mean	215	112.75	92		1.097	2.096	3.096
											STDV	11.804	11.1766	10.8012
											LG(4d)+LG(4d)/shOct3/4	14	55	52
												15	69	66		1.278	2.276	3.278
												29	71	42		1.278	2.276	3.278
												25	50	51		1.278	2.276	3.278
																1.278	2.276	3.278
											Mean	20.75	61.25	52.75		1.278	2.276	3.278
											STDV	7.41058	10.3401	9.91211

## Sheet: 2h
	Oct3/4	RORA	CYP19
LG(4d)+LG(4d)/CTL	99.8	100	100	9.85901	10.1242	10.1242						Oct3/4	RORA	CYP19
HG(4d)+LG(4d)/CTL	106.4	45.8	43	10.4547	10.0349	10.7005					LG(4d)+LG(4d)/CTL	100	100	100		0.729	1.729	2.729
HG(4d)+LG(4d)/↑Oct3/4	168.2	108.6	113.2	11.1893	12.1161	10.849						110	113	91		0.729	1.729	2.729
LG(4d)+LG(4d)/shOct3/4	33.6	57.8	61	9.81326	10.2567	9.35414						92	87	112		0.729	1.729	2.729
												109	94	108		0.729	1.729	2.729
												88	106	89		0.729	1.729	2.729
											Mean	99.8	100	100
											STDV	9.85901	10.1242	10.1242
											HG(4d)+LG(4d)/CTL	94	34	36		0.912	1.912	2.912
												121	59	41		0.912	1.912	2.912
												108	47	49		0.912	1.912	2.912
												110	38	58		0.912	1.912	2.912
												99	51	31		0.912	1.912	2.912
											Mean	106.4	45.8	43
											STDV	10.4547	10.0349	10.7005
											HG(4d)+LG(4d)/↑Oct3/4	180	121	118		1.094	2.094	3.094
												154	106	126		1.094	2.094	3.094
												176	92	98		1.094	2.094	3.094
												172	104	107		1.094	2.094	3.094
												159	120	117		1.094	2.094	3.094
											Mean	168.2	108.6	113.2
											STDV	11.1893	12.1161	10.849
											LG(4d)+LG(4d)/shOct3/4	21	69	58		1.275	2.274	3.274
												26	45	69		1.275	2.274	3.274
												44	57	65		1.275	2.274	3.274
												41	51	46		1.275	2.274	3.274
												36	67	67		1.275	2.274	3.274
											Mean	33.6	57.8	61
											STDV	9.81326	10.2567	9.35414

## Sheet: 3e
	Sp1	RXRα	RORA	PU.1	SRF
LG(4d)+LG(4d)/CTL	100	100.25	100	100.25	100	9.09212	10.5317	8.28654	11.0868	10.9848
HG(4d)+LG(4d)/CTL	87.25	102.25	49	106	89	10.2754	11.0868	9.20145	11.4891	11.0151
HG(4d)+LG(4d)/↑SOD2	106	109.25	93	111	103	10.2307	9.5	10.2956	11.3431	11.225
															Sp1	RXRα	RORA	PU.1	SRF
														LG(4d)+LG(4d)/CTL	100	100	100	100	100		0.777	1.779	2.777	3.777	4.777
															110	86	91	102	104		0.777	1.779	2.777	3.777	4.777
															102	104	111	113	111		0.777	1.779	2.777	3.777	4.777
															88	111	98	86	85		0.777	1.779	2.777	3.777	4.777
														Mean	100	100.25	100	100.25	100
														STDV	9.09212	10.5317	8.28654	11.0868	10.9848
														HG(4d)+LG(4d)/CTL	74	92	61	93	84		1.002	2.004	3	4.001	5.004
															89	108	51	105	76		1.002	2.004	3	4.001	5.004
															99	115	44	121	96		1.002	2.004	3	4.001	5.004
															87	94	40	105	100		1.002	2.004	3	4.001	5.004
														Mean	87.25	102.25	49	106	89
														STDV	10.2754	11.0868	9.20145	11.4891	11.0151
														HG(4d)+LG(4d)/↑SOD2	114	123	81	126	89		1.226	2.226	3.229	4.228	5.228
															115	102	94	105	106		1.226	2.226	3.229	4.228	5.228
															101	104	91	100	116		1.226	2.226	3.229	4.228	5.228
															94	108	106	113	101		1.226	2.226	3.229	4.228	5.228
														Mean	106	109.25	93	111	103
														STDV	10.2307	9.5	10.2956	11.3431	11.225

## Sheet: 4a
	RORA	CYP19A1	SOD2
CTL/WT	100.25	100	100	10.2754	9.4163	9.4163							RORA	CYP19	SOD2
STZ/WT	59.25	63	43	8.5	9.62635	8.83176						CTL/WT	100	100	100		0.729	1.729	2.729
CTL/RORA-/-	47	46	54.75	9.38083	9.34523	9.94569							112	112	104		0.729	1.729	2.729
STZ/RORA-/-	43.25	52	40.75	10.0457	10.0995	9.46485							102	89	109		0.729	1.729	2.729
													87	99	87		0.729	1.729	2.729
																	0.729	1.729	2.729
												Mean	100.25	100	100
												STDV	10.2754	9.4163	9.4163
												STZ/WT	68	53	53		0.913	1.911	2.91
													51	66	41		0.913	1.911	2.91
													65	75	32		0.913	1.911	2.91
													53	58	46		0.913	1.911	2.91
																	0.913	1.911	2.91
												Mean	59.25	63	43
												STDV	8.5	9.62635	8.83176
												CTL/RORA-/-	51	35	66		1.094	2.094	3.094
													57	56	51		1.094	2.094	3.094
													45	51	43		1.094	2.094	3.094
													35	42	59		1.094	2.094	3.094
																	1.094	2.094	3.094
												Mean	47	46	54.75
												STDV	9.38083	9.34523	9.94569
												STZ/RORA-/-	38	62	39		1.275	2.274	3.274
													41	41	53		1.275	2.274	3.274
													58	46	41		1.275	2.274	3.274
													36	59	30		1.275	2.274	3.274
																	1.275	2.274	3.274
												Mean	43.25	52	40.75
												STDV	10.0457	10.0995	9.46485

[truncated: 14 more sheets: 4b, 4f, 4g, 5g, 5h, 6a, 6b, 6f, 6g, RC2, RC1, s2a, s2c, s10]
