# Supplementary material for: Maternal diabetes-mediated RORA suppression in mice contributes to autism-like offspring through inhibition of aromatase
Source: Commun Biol. 2022 Jan 13;5:51. doi: 10.1038/s42003-022-03005-8 (PMC8758718; doi:10.1038/s42003-022-03005-8)
Supplement: Supplementary file 4 — Supplementary Data 5 [file 42003_2022_3005_MOESM4_ESM.xls]

## Sheet: M4
								TD		ASD
TD	3.57									3.23665	2
ASD	1.22									3.16471	2
	2.4									3.11103	2
	0.8							10.0556	1	2.91985	2
								9.81993	1	2.89391	2
								9.68292	1	2.84275	2
								8.61222	1	2.79652	2
								8.30541	1	2.74554	2
								8.04505	1	2.6579	2
								8.00779	1	2.57307	2
								7.84264	1	2.54433	2
								7.58041	1	2.52013	2
								7.39159	1	2.41479	2
								7.35132	1	2.38145	2
								7.31077	1	2.36836	2
								7.12418	1	2.29913	2
								6.8063	1	2.2852	2
								6.60695	1	2.27913	2
								6.37133	1	2.17088	2
								6.29564	1	2.15739	2
								6.17799	1	2.1286	1.95
								6.07416	1	2.11231	1.95
								6.04669	1	2.11009	1.95
								5.99734	0.95	2.09019	1.95
								5.92594	0.95	2.06096	1.95
								5.91304	0.95	2.0592	1.95
								5.87327	0.95	2.04413	1.95
								5.80819	0.95	2.02643	1.95
								5.80333	0.95	2.00177	1.95
								5.69949	0.95	1.92334	1.95
								5.67587	0.95	1.87223	1.95
								5.59213	0.95	1.87035	1.95
								5.49061	0.95	1.81299	1.95
								5.40316	0.95	1.69048	1.95
								5.34708	0.95	1.6623	1.95
								5.32201	0.95	1.66018	1.95
								5.24669	0.95	1.56248	1.95
								5.17503	0.95	1.55926	1.95
								4.97591	0.95	1.55243	1.95
								4.89443	0.95	1.44093	1.95
								4.80225	0.95	1.39167	1.9
								4.74615	0.95	1.30889	1.9
								4.55141	0.95	1.27566	1.9
								4.19367	0.9	1.21132	1.9
								4.11297	0.9	1.20526	1.9
								3.91286	0.9	1.18496	1.9
								3.87277	0.9	1.13599	1.9
								3.74647	0.9	1.13503	1.9
								3.69836	0.9	1.10958	1.9
								3.51779	0.9	1.1017	1.9
								3.44934	0.9	1.09878	1.9
								3.4133	0.9	1.07221	1.9
								3.38752	0.9	1.0547	1.9
								3.22342	0.9	1.0423	1.9
								3.18338	0.9	1.03455	1.9
								3.16037	0.9	1.02871	1.9
								3.16031	0.9	0.953753	1.9
								3.11624	0.9	0.9264	1.9
								3.03996	0.9	0.914664	1.9
								3.01048	0.9	0.893096	1.9
								2.99164	0.9	0.885188	1.85
								2.86658	0.9	0.883732	1.85
								2.83333	0.85	0.88327	1.85
								2.77478	0.85	0.84566	1.85
								2.76596	0.85	0.835235	1.85
								2.76011	0.85	0.811048	1.85
								2.57719	0.85	0.808974	1.85
								2.5676	0.85	0.799103	1.85
								2.56564	0.85	0.794645	1.85
								2.44652	0.85	0.792714	1.85
								2.40967	0.85	0.791685	1.85
								2.3725	0.85	0.790102	1.85
								2.34472	0.85	0.774253	1.85
								2.33735	0.85	0.772403	1.85
								2.3241	0.85	0.767654	1.85
								2.31761	0.85	0.762721	1.85
								2.31444	0.85	0.757904	1.85
								2.28807	0.85	0.752794	1.85
								2.19877	0.85	0.725358	1.85
								2.10895	0.85	0.724837	1.85
								2.10135	0.85	0.722479	2.05
								2.08709	0.85	0.717835	2.05
								2.0412	1.05	0.715464	2.05
								2.02439	1.05	0.705805	2.05
								1.8838	1.05	0.689127	2.05
								1.8791	1.05	0.679887	2.05
								1.81612	1.05	0.64395	2.05
								1.6417	1.05	0.624387	2.05
								1.612	1.05	0.612196	2.05
								1.59324	1.05	0.610823	2.05
								1.56408	1.05	0.591648	2.05
								1.56229	1.05	0.575764	2.05
								1.54421	1.05	0.54765	2.05
								1.53764	1.05	0.537498	2.05
								1.52251	1.05	0.53334	2.05
								1.48219	1.05	0.532219	2.05
								1.40201	1.05	0.53217	2.05
								1.28356	1.05	0.528928	2.05
								1.27544	1.05	0.519134	2.05
								1.20722	1.05	0.513063	2.05
								1.20399	1.05	0.51171	2.1
								1.19958	1.05	0.508588	2.1
								1.11796	1.1	0.508183	2.1
								1.10004	1.1	0.504109	2.1
								1.04813	1.1	0.489713	2.1
								1.03057	1.1	0.486553	2.1
								1.00407	1.1	0.458128	2.1
								1.00133	1.1	0.450263	2.1
								0.942282	1.1	0.438489	2.1
								0.929325	1.1	0.418303	2.1
								0.881452	1.1	0.403682	2.1
								0.880833	1.1	0.38945	2.1
								0.840447	1.1	0.376209	2.1
								0.832977	1.1	0.355788	2.1
								0.821349	1.1	0.348875	2.1
								0.800934	1.1	0.312741	2.1
								0.741464	1.1	0.297059	2.1
								0.732584	1.1	0.293356	2.1
								0.699856	1.1	0.279958	2.1
								0.686184	1.1	0.279356	2.1
								0.659058	1.1	0.141887	2.1
							Mean	3.57061		1.22337
							STDV	2.39595		0.800164
							N	118		121

## Sheet: data
RORA	ASD		TD
	1.81299	1	1.59324	0
	0.811048	1	2.77478	0
	0.141887	1	2.44652	0
	0.279958	1	1.11796	0
	0.532219	1	0.800934	0
	0.883732	1	10.0556	0
	2.91985	1	1.612	0
	2.11231	1	1.27544	0
	0.355788	1	0.732584	0
	0.799103	1	5.91304	0
	0.724837	1	1.52251	0
	0.348875	1	1.00133	0
	1.87035	1	8.00779	0
	0.504109	1	6.07416	0
	0.38945	1	8.61222	0
	0.794645	1	0.466828	0
	2.06096	1	5.34708	0
	0.792714	1	7.35132	0
	0.953753	1	5.87327	0
	0.835235	1	4.74615	0
	3.23665	1	4.55141	0
	2.89391	1	6.04669	0
	0.54765	1	5.80819	0
	0.774253	1	5.69949	0
	3.16471	1	8.30541	0
	1.21132	1	4.89443	0
	0.762721	1	5.80333	0
	1.66018	1	5.40316	0
	0.508183	1	7.31077	0
	0.717835	1	8.04505	0
	0.610823	1	3.91286	0
	1.27566	1	6.8063	0
	1.6623	1	7.39159	0
	0.893096	1	3.38752	0
	1.92334	1	5.32201	0
	0.537498	1	5.49061	0
	0.508588	1	7.84264	0
	0.403682	1	1.19958	0
	2.84275	1	9.68292	0
	0.51171	1	3.4133	0
	0.591648	1	0.881452	0
	2.2852	1	4.97591	0
	0.752794	1	4.19367	0
	2.15739	1	1.8791	0
	2.17088	1	3.03996	0
	2.52013	1	6.37133	0
	1.44093	1	3.51779	0
	2.04413	1	7.58041	0
	2.57307	1	6.17799	0
	2.41479	1	3.16031	0
	0.725358	1	4.80225	0
	0.376209	1	3.16037	0
	2.11009	1	0.659058	0
	1.20526	1	6.60695	0
	2.1286	1	3.87277	0
	2.00177	1	5.59213	0
	2.0592	1	1.20722	0
	0.767654	1	2.83333	0
	1.13503	1	2.40967	0
	1.10958	1	5.92594	0
	1.87223	1	4.11297	0
	2.79652	1	3.44934	0
	2.38145	1	2.57719	0
	3.30848	1	6.29564	0
	3.11103	1	2.76596	0
	0.624387	1	5.67587	0
	2.36836	1	7.12418	0
	3.38288	1	0.840447	0
	0.88327	1	2.31444	0
	2.54433	1	2.76011	0
	3.26453	1	3.74647	0
	0.757904	1	1.56408	0
	3.24594	1	1.53764	0
	3.24594	1	2.99164	0
	2.27913	1	0.880833	0
	2.29913	1	3.11624	0
	0.418303	1	2.5676	0
	1.69048	1	0.459169	0
	2.6579	1	1.8838	0
	1.02871	1	0.699856	0
	2.02643	1	2.34472	0
	2.09019	1	0.942282	0
	0.489713	1	2.02439	0
	0.914664	1	2.3241	0
	0.438489	1	0.686184	0
	1.03455	1	1.6417	0
	1.0423	1	2.86658	0
	2.74554	1	0.929325	0
	0.513063	1	2.10895	0
	0.519134	1	2.28807	0
	0.64395	1	2.08709	0
	1.0547	1	2.0412	0
	0.808974	1	2.3725	0
	0.450263	1	2.33735	0
	0.84566	1	0.570834	0
	0.293356	1	3.01048	0
	0.715464	1	0.54029	0
	0.575764	1	1.00407	0
	1.30889	1	0.741464	0
	0.612196	1	1.81612	0
	1.1017	1	1.03057	0
	0.722479	1	0.506037	0
	1.39167	1	9.81993	0
	0.297059	1	5.99734	0
	0.458128	1	5.24669	0
	0.885188	1	5.17503	0
	1.13599	1	3.69836	0
	1.18496	1	3.22342	0
	1.07221	1	3.18338	0
	0.53217	1	2.56564	0
	1.55926	1	2.31761	0
	1.56248	1	2.19877	0
	1.55243	1	2.10135	0
	0.528928	1	1.56229	0
	0.772403	1	1.54421	0
	0.312741	1	1.48219	0
	0.790102	1	1.40201	0
	0.791685	1	1.28356	0
	0.486553	1	1.20399	0
	0.53334	1	1.10004	0
	0.705805	1	1.04813	0
	0.689127	1	0.832977	0
	0.279356	1	0.821349	0
	0.679887	1	0.434705	0
	0.9264	1	0.432317	0
	1.09878	1	0.402392	0
