# Supplementary material for: Maternal diabetes-mediated RORA suppression in mice contributes to autism-like offspring through inhibition of aromatase
Source: Commun Biol. 2022 Jan 13;5:51. doi: 10.1038/s42003-022-03005-8 (PMC8758718; doi:10.1038/s42003-022-03005-8)
Supplement: Supplementary file 5 — Supplementary Data 4 [file 42003_2022_3005_MOESM5_ESM.docx]

## Sheet: s3a
	H4K20me1	H4K20me3	H4R3me1
LG(4d)+LG(4d)/CTL	99.75	100	100	9.97914	11.5758	11.3431				H4K20me1	H4K20me3	H4R3me1
HG(4d)+LG(4d)/CTL	106	92	109	9.34523	8.12404	11.4601			LG(4d)+LG(4d)/CTL	100	100	100		0.778	1.778	2.778
HG(4d)+LG(4d)/↑SOD2	111.75	106	115	10.1448	11.5181	8.0829				97	95	91		0.778	1.778	2.778
										89	89	93		0.778	1.778	2.778
										113	116	116		0.778	1.778	2.778
									Mean	99.75	100	100
									STDV	9.97914	11.5758	11.3431
									HG(4d)+LG(4d)/CTL	116	84	125		1	2	3
										102	95	105		1	2	3
										95	102	98		1	2	3
										111	87	108		1	2	3
									Mean	106	92	109
									STDV	9.34523	8.12404	11.4601
									HG(4d)+LG(4d)/↑SOD2	125	109	126		1.222	2.222	3.222
										102	96	116		1.222	2.222	3.222
										106	121	110		1.222	2.222	3.222
										114	98	108		1.222	2.222	3.222
									Mean	111.75	106	115
									STDV	10.1448	11.5181	8.0829

## Sheet: s3b
	H3K9,14,18,23,27ac	H4K5,8,12,16ac
LG(4d)+LG(4d)/CTL	100.25	100.25	10.9659	9.56992					H3K9,14,18,23,27ac	H4K5,8,12,16ac
HG(4d)+LG(4d)/CTL	90.75	116.25	10.9659	11.1168				LG(4d)+LG(4d)/CTL	100	100		0.776	1.777
HG(4d)+LG(4d)/↑SOD2	108.25	106.25	10.751	9.46485					106	105		0.776	1.777
									110	109		0.776	1.777
									85	87		0.776	1.777
								Mean	100.25	100.25
								STDV	10.9659	9.56992
								HG(4d)+LG(4d)/CTL	85	124		1	2
									81	115		1	2
									106	125		1	2
									91	101		1	2
								Mean	90.75	116.25
								STDV	10.9659	11.1168
								HG(4d)+LG(4d)/↑SOD2	117	117		1.222	2.222
									95	106		1.222	2.222
									104	108		1.222	2.222
									117	94		1.222	2.222
								Mean	108.25	106.25
								STDV	10.751	9.46485

## Sheet: s4
	Medial	Lateral	Basolateral
WT	100	100.25	100	9.27362	8.38153	9.93311
RORA-/-	44.75	61	52.25	9.53502	11.1654	9.42956						Medial	Lateral	Basolateral
											WT	100	100	100		0.859	1.859	2.859	3.777	4.777
												105	109	114		0.859	1.859	2.859	3.777	4.777
												87	89	92		0.859	1.859	2.859	3.777	4.777
												108	103	94		0.859	1.859	2.859	3.777	4.777
											Mean	100	100.25	100
											STDV	9.27362	8.38153	9.93311
											RORA-/-	41	51	41		1.145	2.145	3.145	4	5.004
												33	73	49		1.145	2.145	3.145	4	5.004
												53	52	56		1.145	2.145	3.145	4	5.004
												52	68	63		1.145	2.145	3.145	4	5.004
											Mean	44.75	61	52.25
											STDV	9.53502	11.1654	9.42956

## Sheet: s5a
	RORA	CYP19A1	SOD2
CTL/WT	100.25	100	100	10.2103	10.6145	10.6771
STZ/WT	60.75	54.75	112	9.63933	9.60469	9.38083								RORA	CYP19A1	SOD2
CTL/RORA-/-	41.75	63	58.75	9.77667	8.16497	10.8743							CTL/WT	100	100	100		0.728	1.728	2.728
STZ/RORA-/-	50.75	45.25	43	11.5866	9.46485	7.87401								106	93	115		0.728	1.728	2.728
														109	92	94		0.728	1.728	2.728
														86	115	91		0.728	1.728	2.728
													Mean	100.25	100	100
													STDV	10.2103	10.6145	10.6771
													STZ/WT	68	41	124		0.913	1.912	2.912
														51	56	114		0.913	1.912	2.912
														54	59	102		0.913	1.912	2.912
														70	63	108		0.913	1.912	2.912
													Mean	60.75	54.75	112
													STDV	9.63933	9.60469	9.38083
													CTL/RORA-/-	31	65	70		1.09	2.091	3.091
														49	51	51		1.09	2.091	3.091
														51	69	48		1.09	2.091	3.091
														36	67	66		1.09	2.091	3.091
													Mean	41.75	63	58.75
													STDV	9.77667	8.16497	10.8743
													STZ/RORA-/-	66	48	53		1.275	2.275	3.275
														51	57	41		1.275	2.275	3.275
														38	41	34		1.275	2.275	3.275
														48	35	44		1.275	2.275	3.275
													Mean	50.75	45.25	43
													STDV	11.5866	9.46485	7.87401

## Sheet: s5b
	RORA	CYP19A1	SOD2
CTL/WT	99.75	100	100	10.2103	7.78888	10.6771							RORA	CYP19A1	SOD2
STZ/WT	56.25	51.25	108.25	9.94569	12.3119	10.9962						CTL/WT	100	100	100		0.728	1.728	2.728
CTL/RORA-/-	61.25	48.25	110.75	9.97914	9.70824	10.1448							114	105	91		0.728	1.728	2.728
STZ/RORA-/-	45	62	95	10.8012	7.87401	10.8628							94	106	115		0.728	1.728	2.728
													91	89	94		0.728	1.728	2.728
												Mean	99.75	100	100
												STDV	10.2103	7.78888	10.6771
												STZ/WT	48	45	112		0.911	1.911	2.911
													68	56	105		0.911	1.911	2.911
													61	38	95		0.911	1.911	2.911
													48	66	121		0.911	1.911	2.911
												Mean	56.25	51.25	108.25
												STDV	9.94569	12.3119	10.9962
												CTL/RORA-/-	48	37	125		1.09	2.091	3.091
													72	45	108		1.09	2.091	3.091
													64	60	101		1.09	2.091	3.091
													61	51	109		1.09	2.091	3.091
												Mean	61.25	48.25	110.75
												STDV	9.97914	9.70824	10.1448
												STZ/RORA-/-	31	71	105		1.275	2.275	3.275
													44	64	102		1.275	2.275	3.275
													48	61	81		1.275	2.275	3.275
													57	52	92		1.275	2.275	3.275
												Mean	45	62	95
												STDV	10.8012	7.87401	10.8628

## Sheet: s6a
	Cerebral cortex	Ventral striatum	Cerebellum
CTL/WT	100	99.75	99.75	9.4163	8.95824	10.9659
STZ/WT	91.25	90.75	94.25	10.3722	10.0457	10.0789						Cerebral cortex	Ventral striatum	Cerebellum
CTL/RORA-/-	114.75	118.25	108.5	11.2953	12.339	12.261					CTL/WT	100	100	100		0.728	1.728	2.728
STZ/RORA-/-	108.75	97.5	97	10.6888	11.0905	10						109	91	94		0.728	1.728	2.728
												87	96	90		0.728	1.728	2.728
												104	112	115		0.728	1.728	2.728
											Mean	100	99.75	99.75
											STDV	9.4163	8.95824	10.9659
											STZ/WT	84	78	108		0.913	1.912	2.912
												91	94	91		0.913	1.912	2.912
												106	102	94		0.913	1.912	2.912
												84	89	84		0.913	1.912	2.912
											Mean	91.25	90.75	94.25
											STDV	10.3722	10.0457	10.0789
											CTL/RORA-/-	124	119	112		1.09	2.091	3.091
												125	134	124		1.09	2.091	3.091
												106	104	96		1.09	2.091	3.091
												104	116	102		1.09	2.091	3.091
											Mean	114.75	118.25	108.5
											STDV	11.2953	12.339	12.261
											STZ/RORA-/-	104	114	110		1.275	2.275	3.275
												119	94	94		1.275	2.275	3.275
												116	91	98		1.275	2.275	3.275
												96	91	86		1.275	2.275	3.275
											Mean	108.75	97.5	97
											STDV	10.6888	11.0905	10

## Sheet: s6b
	Cerebral cortex	Ventral striatum	Cerebellum
CTL/WT	100.25	100.5	100.25	9.46485	7.4162	10.5						Cerebral cortex	Ventral striatum	Cerebellum
STZ/WT	109.75	95.5	111.25	10.8128	7.93725	10.5					CTL/WT	100	100	100		0.728	1.728	2.728
CTL/RORA-/-	90.5	109.5	93	9.74679	8.1035	11.7473						102	102	115		0.728	1.728	2.728
STZ/RORA-/-	95.75	116.25	112.5	11.0265	9.10586	8.73689						111	109	91		0.728	1.728	2.728
												88	91	95		0.728	1.728	2.728
											Mean	100.25	100.5	100.25
											STDV	9.46485	7.4162	10.5
											STZ/WT	112	91	124		0.913	1.912	2.911
												95	88	100		0.913	1.912	2.911
												111	106	106		0.913	1.912	2.911
												121	97	115		0.913	1.912	2.911
											Mean	109.75	95.5	111.25
											STDV	10.8128	7.93725	10.5
											CTL/RORA-/-	95	116	87		1.09	2.091	3.091
												81	117	81		1.09	2.091	3.091
												84	102	96		1.09	2.091	3.091
												102	103	108		1.09	2.091	3.091
											Mean	90.5	109.5	93
											STDV	9.74679	8.1035	11.7473
											STZ/RORA-/-	102	128	119		1.275	2.275	3.275
												106	114	121		1.275	2.275	3.275
												81	106	104		1.275	2.275	3.275
												94	117	106		1.275	2.275	3.275
											Mean	95.75	116.25	112.5
											STDV	11.0265	9.10586	8.73689

## Sheet: s7
CTL/WT	1091.2	50.2
STZ/WT	1135.2	89.6						CTL/WT	1064	0.729
CTL/RORA-/-	965.9	75.8							1078	0.729
STZ/RORA-/-	1112.3	86.1							1034	0.729
									1044	0.729
									1096	0.729
									1102	0.729
									1064	0.729
									1152	0.729
									1187	0.729
								Mean	1091.22
								STDV	50.209
								STZ/WT	1151	0.909
									1140	0.909
									1103	0.909
									1243	0.909
									1241	0.909
									1040	0.909
									968	0.909
									1140	0.909
									1191	0.909
								Mean	1135.22
								STDV	89.6379
								CTL/RORA-/-	971	1.094
									891	1.094
									1065	1.094
									1025	1.094
									1067	1.094
									991	1.094
									894	1.094
									914	1.094
									875	1.094
								Mean	965.889
								STDV	75.7685
								STZ/RORA-/-	1164	1.275
									1214	1.275
									1041	1.275
									964	1.275
									1123	1.275
									1208	1.275
									1169	1.275
									1096	1.275
									1032	1.275
								Mean	1112.33
								STDV	86.0915

## Sheet: s8a
	RORA	CYP19A1	SOD2
CTL/P-VEH	100	100.25	100	10.6771	9.46485	11.3431
STZ/P-VEH	67	58.75	95	10.4243	10.4682	9.83192						RORA	CYP19A1	SOD2
STZ/P-↑RORA	61.25	66	106	9.97914	9.93311	9.93311					CTL/P-VEH	100	100	100		0.731	1.728	2.728
CTL/P-shRORA	111	105.75	113	10.4881	10.2754	11.804						115	106	116		0.731	1.728	2.728
												91	108	91		0.731	1.728	2.728
												94	87	93		0.731	1.728	2.728
											Mean	100	100.25	100
											STDV	10.6771	9.46485	11.3431
											STZ/P-VEH	55	74	84		0.911	1.912	2.912
												69	57	91		0.911	1.912	2.912
												80	51	98		0.911	1.912	2.912
												64	53	107		0.911	1.912	2.912
											Mean	67	58.75	95
											STDV	10.4243	10.4682	9.83192
											STZ/P-↑RORA	64	64	104		1.09	2.091	3.091
												48	78	118		1.09	2.091	3.091
												72	68	108		1.09	2.091	3.091
												61	54	94		1.09	2.091	3.091
											Mean	61.25	66	106
											STDV	9.97914	9.93311	9.93311
											CTL/P-shRORA	125	119	121		1.275	2.275	3.275
												104	104	121		1.275	2.275	3.275
												113	106	114		1.275	2.275	3.275
												102	94	96		1.275	2.275	3.275
											Mean	111	105.75	113
											STDV	10.4881	10.2754	11.804

## Sheet: s8b
	RORA	CYP19A1	SOD2
CTL/P-VEH	100.25	99.75	99.75	10.2754	10.5317	9.10586					RORA	CYP19A1	SOD2
STZ/P-VEH	68.25	50.75	108	10.2429	9.03235	11.1952				CTL/P-VEH	100	100	100		0.728	1.728	2.728
STZ/P-↑RORA	54	45.75	114.75	9.4163	10.751	10.4363					102	89	87		0.728	1.728	2.728
CTL/P-shRORA	95.75	106	95.25	11.1467	8.32666	8.4212					112	96	104		0.728	1.728	2.728
											87	114	108		0.728	1.728	2.728
										Mean	100.25	99.75	99.75
										STDV	10.2754	10.5317	9.10586
										STZ/P-VEH	71	39	124		0.913	1.912	2.912
											64	52	104		0.913	1.912	2.912
											57	61	106		0.913	1.912	2.912
											81	51	98		0.913	1.912	2.912
										Mean	68.25	50.75	108
										STDV	10.2429	9.03235	11.1952
										STZ/P-↑RORA	68	34	129		1.093	2.091	3.091
											51	41	116		1.093	2.091	3.091
											48	59	106		1.093	2.091	3.091
											49	49	108		1.093	2.091	3.091
										Mean	54	45.75	114.75
										STDV	9.4163	10.751	10.4363
										CTL/P-shRORA	89	108	86		1.275	2.275	3.275
											112	116	91		1.275	2.275	3.275
											94	96	99		1.275	2.275	3.275
											88	104	105		1.275	2.275	3.275
										Mean	95.75	106	95.25
										STDV	11.1467	8.32666	8.4212

[truncated: 18 more sheets: s9, 4d, 4e, 5a, 5b, 5c, 5d, 5e, 5f, 5l, 6d, 6e, 7a, 7b, 7c, 7d, 7e, 7f]
