# Supplementary material for: Maternal diabetes-mediated RORA suppression in mice contributes to autism-like offspring through inhibition of aromatase
Source: Commun Biol. 2022 Jan 13;5:51. doi: 10.1038/s42003-022-03005-8 (PMC8758718; doi:10.1038/s42003-022-03005-8)
Supplement: Supplementary file 6 — Supplementary Data 2 [file 42003_2022_3005_MOESM6_ESM.xls]

## Sheet: 1a
	0	1	2	3	4	5	6	7	8			0	1	2	3	4	5	6	7	8
LG(4d)+LG(4d)/CTL	100	104	111	103.25	96	91.25	96	103	97		LG(4d)+LG(4d)/CTL	100	109	119	106	97	84	105	108	94
HG(4d)+LG(4d)/CTL	100	97.25	87	71	53	48.75	54.25	52	48			98	112	114	109	104	91	94	95	106
HG(4d)+LG(4d)/↑RORA					53	173.25	164	159	167.25			111	97	105	94	94	91	91	111	91
LG(4d)+LG(4d)/shRORA					96	34.25	28	32	33			91	98	106	104	89	99	94	98	97
	8.28654	7.61577	6.68331	6.5	6.27163	6.13052	6.16441	7.70281	6.48074		Mean	100	104	111	103.25	96	91.25	96	103	97
	9.09212	6.5	6.0553	6.87992	4.69042	6.60177	5.85235	5.94418	6.8313		STDV	8.28654	7.61577	6.68331	6.5	6.27163	6.13052	6.16441	7.70281	6.48074
					4.69042	7.36546	6.48074	6.27163	5.85235
					6.27163	6.5	6.0553	7.02377	5.03322		HG(4d)+LG(4d)/CTL	100	106	95	61	59	52	53	60	57
												98	94	84	76	51	41	61	48	49
												112	91	81	72	48	56	47	47	45
												90	98	88	75	54	46	56	53	41
											Mean	100	97.25	87	71	53	48.75	54.25	52	48
											STDV	9.09212	6.5	6.0553	6.87992	4.69042	6.60177	5.85235	5.94418	6.8313
											HG(4d)+LG(4d)/↑RORA					59	181	173	154	176
																51	178	158	161	164
																48	166	164	154	164
																54	168	161	167	165
											Mean					53	173.25	164	159	167.25
											STDV					4.69042	7.36546	6.48074	6.27163	5.85235
											LG(4d)+LG(4d)/shRORA					97	31	31	39	26
																104	43	24	37	38
																94	35	22	27	34
																89	28	35	25	34
											Mean					96	34.25	28	32	33
											STDV					6.27163	6.5	6.0553	7.02377	5.03322
												0	1	2	3	4	5	6	7	8
												0	1	2	3	4	5	6	7	8
												0	1	2	3	4	5	6	7	8
												0	1	2	3	4	5	6	7	8

## Sheet: 1b
	0	1	2	3	4	5	6	7	8
LG(4d)+LG(4d)/CTL	100	102	96	91	94	103.25	106	103.25	97				0	1	2	3	4	5	6	7	8
HG(4d)+LG(4d)/CTL	100	91	93.25	81.25	64	68	71	62	66			LG(4d)+LG(4d)/CTL	100	94	98	86	91	106	109	99	91
HG(4d)+LG(4d)/↑RORA					64	112	118	112	108				105	110	91	89	98	96	111	98	104
LG(4d)+LG(4d)/shRORA					94	48	52	44	46				104	106	93	91	99	108	105	111	99
	6.37704	7.30297	4.96655	5.09902	5.35413	5.25198	5.2915	6.0208	5.71548				91	98	102	98	88	103	99	105	94
	5.83095	5.59762	7.63217	4.99166	6.21825	7.34847	6.68331	5.88784	7.25718			Mean	100	102	96	91	94	103.25	106	103.25	97
					6.21825	8.12404	6.58281	7.70281	5.41603			STDV	6.37704	7.30297	4.96655	5.09902	5.35413	5.25198	5.2915	6.0208	5.71548
					5.35413	5.7735	5.7735	5.71548	6.21825
												HG(4d)+LG(4d)/CTL	105	90	96	78	61	59	66	54	69
													94	89	91	85	57	65	79	68	74
													96	86	102	86	67	74	74	64	64
													105	99	84	76	71	74	65	62	57
												Mean	100	91	93.25	81.25	64	68	71	62	66
												STDV	5.83095	5.59762	7.63217	4.99166	6.21825	7.34847	6.68331	5.88784	7.25718
												HG(4d)+LG(4d)/↑RORA					61	118	111	122	106
																	57	105	125	105	104
																	67	120	114	114	106
																	71	105	122	107	116
												Mean					64	112	118	112	108
												STDV					6.21825	8.12404	6.58281	7.70281	5.41603
												LG(4d)+LG(4d)/shRORA					91	41	59	51	55
																	98	55	51	38	45
																	99	47	45	41	41
																	88	49	53	46	43
												Mean					94	48	52	44	46
												STDV					5.35413	5.7735	5.7735	5.71548	6.21825
													0	1	2	3	4	5	6	7	8
													0	1	2	3	4	5	6	7	8
													0	1	2	3	4	5	6	7	8
													0	1	2	3	4	5	6	7	8
