# Supplementary material for: Maternal diabetes-mediated RORA suppression in mice contributes to autism-like offspring through inhibition of aromatase
Source: Commun Biol. 2022 Jan 13;5:51. doi: 10.1038/s42003-022-03005-8 (PMC8758718; doi:10.1038/s42003-022-03005-8)
Supplement: Supplementary file 7 — Supplementary Data 3 [file 42003_2022_3005_MOESM7_ESM.xls]

## Sheet: 2a
pRORA-2000	103	9.51315							pRORA-2000	pRORA-1600	pRORA-1200	pRORA-800	pRORA-600	pRORA-400	pRORA-300	pRORA-200	pRORA-100	pRORA-0
pRORA-1600	110.6	9.91464							100	106	102	106	98	95	107	175	169	171
pRORA-1200	106	10.4881							95	121	116	91	91	79	119	152	145	168
pRORA-800	96.8	8.16701							115	99	94	86	114	96	121	169	164	153
pRORA-600	106.8	11.5195							94	121	100	102	116	95	99	174	145	167
pRORA-400	93.8	9.09395							111	106	118	99	115	104	118	173	164	161
pRORA-300	112.8	9.44458						Mean	103	110.6	106	96.8	106.8	93.8	112.8	168.6	157.4	164
pRORA-200	168.6	9.5551						STDV	9.51315	9.91464	10.4881	8.16701	11.5195	9.09395	9.44458	9.5551	11.5022	7.14143
pRORA-100	157.4	11.5022
pRORA-0	164	7.14143
									1.002	2.002	3.002	4.002	5.002	6.002	7.002	8.002	9.002	10.002
									1.002	2.002	3.002	4.002	5.002	6.002	7.002	8.002	9.002	10.002
									1.002	2.002	3.002	4.002	5.002	6.002	7.002	8.002	9.002	10.002
									1.002	2.002	3.002	4.002	5.002	6.002	7.002	8.002	9.002	10.002
									1.002	2.002	3.002	4.002	5.002	6.002	7.002	8.002	9.002	10.002

## Sheet: 2b
pRORA-2000	100.4	10.7842								pRORA-2000	M-292/Pit1a	M-282/GR	M-275/OCT	M-264/NF1	M-251/OCT	M-210/C/EBPα
M-292/Pit1a	106.4	10.0648								100	91	119	169	91	189	125
M-282/GR	113.4	9.68504								106	112	102	170	102	172	102
M-275/OCT	157.4	11.5456								115	118	126	144	113	161	114
M-264/NF1	95.4	12.5419								87	106	114	153	91	162	110
M-251/OCT	172.4	11.6748								94	105	106	151	80	178	92
M-210/C/EBPα	108.6	12.4419							Mean	100.4	106.4	113.4	157.4	95.4	172.4	108.6
									STDV	10.7842	10.0648	9.68504	11.5456	12.5419	11.6748	12.4419
										100.4	106.4	113.4	157.4	95.4	172.4	108.6
										10.7842	10.0648	9.68504	11.5456	12.5419	11.6748	12.4419
										1.002	2.002	3.002	4.002	5.002	6.002	7.002
										1.002	2.002	3.002	4.002	5.002	6.002	7.002
										1.002	2.002	3.002	4.002	5.002	6.002	7.002
										1.002	2.002	3.002	4.002	5.002	6.002	7.002
										1.002	2.002	3.002	4.002	5.002	6.002	7.002

## Sheet: 2c
pRORA-2000/LG	100	10.4881							pRORA-2000/LG	pRORA-2000/HG	M-275/OCT/HG	M-251/OCT/HG	M-275/251/OCT/HG	pRORA-2000/HG/↑SOD2
pRORA-2000/HG	32.2	8.70057							100	24	62	75	116	121
M-275/OCT/HG	58.8	9.98499							112	26	49	69	114	111
M-251/OCT/HG	68	10.7703							108	37	51	61	104	106
M-275/251/OCT/HG	106	10.2956							94	45	58	54	90	103
pRORA-2000/HG/↑SOD2	113	9.19239							86	29	74	81	106	124
								Mean	100	32.2	58.8	68	106	113
								STDV	10.4881	8.70057	9.98499	10.7703	10.2956	9.19239
									100	32.2	58.8	68	106	113
									10.4881	8.70057	9.98499	10.7703	10.2956	9.19239
									1.002	2.002	3.002	4.002	5.002	6.002
									1.002	2.002	3.002	4.002	5.002	6.002
									1.002	2.002	3.002	4.002	5.002	6.002
									1.002	2.002	3.002	4.002	5.002	6.002
									1.002	2.002	3.002	4.002	5.002	6.002

## Sheet: 3a
pCYP19-2000	100.2	11.1669								pCYP19-2000	pCYP19-1600	pCYP19-1200	pCYP19-800	pCYP19-600	pCYP19-400	pCYP19-200	pCYP19-100	pCYP19-0
pCYP19-1600	111.8	11.077								100	125	116	81	120	87	121	171	159
pCYP19-1200	106	9.38083								116	121	102	92	114	110	114	165	175
pCYP19-800	91.6	10.7145								105	98	92	109	90	92	108	145	180
pCYP19-600	108.2	11.3666								93	109	108	91	106	84	126	154	165
pCYP19-400	95.8	11.5845								87	106	112	85	111	106	94	159	154
pCYP19-200	112.6	12.4419							Mean	100.2	111.8	106	91.6	108.2	95.8	112.6	158.8	166.6
pCYP19-100	158.8	10.01							STDV	11.1669	11.077	9.38083	10.7145	11.3666	11.5845	12.4419	10.01	10.8305
pCYP19-0	166.6	10.8305
										1.002	2.002	3.002	4.002	5.002	6.002	7.002	8.002	9.002
										1.002	2.002	3.002	4.002	5.002	6.002	7.002	8.002	9.002
										1.002	2.002	3.002	4.002	5.002	6.002	7.002	8.002	9.002
										1.002	2.002	3.002	4.002	5.002	6.002	7.002	8.002	9.002
										1.002	2.002	3.002	4.002	5.002	6.002	7.002	8.002	9.002

## Sheet: 3b
pCYP19-2000	100	9.40744									pCYP19-2000	M-191/Sp1	M-186/RXRα	M-183/RORE	M-166/Sp1	M-145/PU.1	M-131/SRF
M-191/Sp1	118	9.79796									100	130	112	169	78	123	91
M-186/RXRα	106.2	10.4976									112	114	104	175	96	104	106
M-183/RORE	165	11.8954									105	106	92	145	86	120	112
M-166/Sp1	91.8	10.2567									87	126	120	164	94	105	112
M-145/PU.1	111.2	9.47101									96	114	103	172	105	104	94
M-131/SRF	103	9.94987								Mean	100	118	106.2	165	91.8	111.2	103
										STDV	9.40744	9.79796	10.4976	11.8954	10.2567	9.47101	9.94987
											100	118	106.2	165	91.8	111.2	103
											9.40744	9.79796	10.4976	11.8954	10.2567	9.47101	9.94987
											1.002	2.002	3.002	4.002	5.002	6.002	7.002
											1.002	2.002	3.002	4.002	5.002	6.002	7.002
											1.002	2.002	3.002	4.002	5.002	6.002	7.002
											1.002	2.002	3.002	4.002	5.002	6.002	7.002
											1.002	2.002	3.002	4.002	5.002	6.002	7.002

## Sheet: 3c
pCYP19-2000/LG	100	11.2916								pCYP19-2000/LG	pCYP19-2000/HG	M-183/RORA/HG	pCYP19-2000/HG/↑SOD2
pCYP19-2000/HG	43	10.5119								100	35	85	115
M-183/RORA/HG	91.8	11.6919								108	41	105	104
pCYP19-2000/HG/↑SOD2	106.2	11.0544								91	45	104	88
										114	60	81	110
										87	34	84	114
									Mean	100	43	91.8	106.2
									STDV	11.2916	10.5119	11.6919	11.0544
										100	43	91.8	106.2
										11.2916	10.5119	11.6919	11.0544
										1.002	2.002	3.002	4.002
										1.002	2.002	3.002	4.002
										1.002	2.002	3.002	4.002
										1.002	2.002	3.002	4.002
										1.002	2.002	3.002	4.002
